# Supplementary material for: Individual Differences in Colour Perception: The Role of Low-Saturated and Complementary Colours in Ambiguous Images
Source: Iperception. 2021 Nov 26;12(6):20416695211055767. doi: 10.1177/20416695211055767 (PMC8649478; doi:10.1177/20416695211055767)
Supplement: Supplementary material [file sj-xlsx-1-ipe-10.1177_20416695211055767.xlsx]

## Sheet: Sheet1
No	Sex	age	Case-1							Case-2							Case-3							Case-4							Case-5
			group	brighter pixel			darker pixel			group	brighter pixel			darker pixel			group	brighter pixel			darker pixel			group	brighter pixel			darker pixel			group	brighter pixel			darker pixel
				L value	a value	b value	L value	a value	b value		L value	a value	b value	L value	a value	b value		L value	a value	b value	L value	a value	b value		L value	a value	b value	L value	a value	b value		L value	a value	b value	L value	a value	b value
1	F	35	2	42	-6	-27	20	2	2	2	67	-2	-32	42	2	11	2	93	-28	-9	64	1	1	2	89	-14	-13	62	0	4	1	58	-1	2	54	-13	-11
2	F	32	2	63	1	-41	20	9	30	2	81	-9	-18	56	2	4	2	93	-35	-2	64	-6	1	2	100	-28	-6	55	7	-3	1	70	6	9	54	-20	-11
3	F	35	2	70	1	-34	20	2	23	2	74	-9	-32	49	-5	4	2	86	-35	-9	64	-6	1	2	89	-14	-13	55	0	4	1	58	-1	-12	40	-13	-11
4	F	27	2	63	1	-41	20	-5	9	2	67	-2	-39	35	2	4	2	100	-42	-9	50	1	1	2	96	-35	-6	55	7	4	1	65	-1	9	54	-20	-4
5	F	24	1	84	1	-6	48	9	44	1	95	-2	-4	49	9	39	2	79	-21	-2	64	1	-6	2	100	-28	1	55	0	4	1	65	-1	9	54	-13	-4
6	F	49	2	56	-6	-34	20	2	44	2	81	-16	-32	49	2	4	2	93	-35	-2	64	1	-6	1	100	-7	1	55	14	4	1	72	-1	2	40	-6	-11
7	M	12	2	49	-6	-27	34	-5	30	2	81	-9	-32	49	2	32	2	100	-42	5	64	1	-6	2	100	-35	-13	27	0	11	1	57	6	16	40	-20	-11
8	F	42	2	42	1	-20	20	2	16	2	74	-2	-39	70	-12	-10	2	86	-21	-2	43	-6	-6	2	89	-21	1	69	0	4	1	65	-1	16	33	-13	3
9	F	25	2	56	1	-27	34	2	44	2	81	-9	-32	28	-5	25	1	100	-14	-9	85	15	1	1	100	0	-6	69	21	4	2	58	6	23	26	-6	10
10	F	25	2	42	1	-34	41	2	37	2	74	-9	-39	56	2	18	2	93	-28	-2	78	1	1	2	96	-21	-13	62	0	-3	1	65	-1	2	47	-6	-4
11	F	45	2	56	-6	-34	20	2	30	2	74	-2	-32	49	2	4	2	93	-35	-9	71	-6	1	2	89	-21	-13	62	0	4	1	65	-1	16	40	-13	-11
12	F	25	3	49	-13	-34	27	9	44	2	74	-9	-25	63	2	4	1	100	-7	-2	85	8	-6	1	100	0	-13	69	21	4	2	51	13	16	26	1	-4
13	F	25	2	49	-6	-27	20	2	16	2	60	-9	-32	42	2	4	2	100	-21	-16	57	-6	1	2	96	-21	-6	34	0	-3	1	79	6	9	54	-6	-11
14	F	25	2	49	-6	-27	48	2	30	2	60	-9	-39	49	2	25	2	65	-28	-16	50	-13	1	2	100	-28	-6	69	-7	-3	1	65	6	9	61	-20	-11
15	F	28	2	49	-6	-41	20	2	2	2	60	-9	-32	42	2	11	2	100	-21	-16	64	1	1	2	96	-21	-6	62	0	-3	1	65	6	9	47	-13	-11
16	M	31	2	49	-6	-34	20	2	2	2	67	-2	-32	35	2	-10	2	86	-28	-9	50	-13	1	2	89	-21	-6	34	0	-3	1	65	6	9	26	-13	-11
17	F	25	2	42	1	-41	20	-5	44	2	67	-9	-25	56	-5	11	2	79	-21	-2	57	1	8	3	82	-21	-13	48	21	-10	1	72	-1	2	40	-20	-18
18	F	28	3	42	1	-34	27	9	37	2	74	-9	-32	49	2	4	2	86	-28	-2	64	1	1	1	82	-28	-13	55	0	-3	1	72	-1	2	33	-6	-18
19	F	32	3	84	1	-13	62	9	44	3	88	-9	-18	70	2	32	1	100	-7	-2	85	15	8	3	96	-28	-13	76	35	-3	1	72	-1	2	61	-6	-18
20	F	27	2	49	1	-41	34	2	23	2	74	-9	-32	28	2	4	2	86	-42	-2	57	1	-6	2	100	-35	-13	55	0	-3	1	86	6	2	54	-13	-18
21	F	26	3	77	1	-34	48	2	37	3	81	-9	-25	49	2	32	3	93	-21	-2	78	8	-6	3	96	-14	-20	69	28	4	1	86	-1	2	61	-13	-4
22	F	25	3	77	1	-41	62	2	9	2	95	-9	-32	63	2	-10	2	100	-28	-9	78	-6	-6	3	100	-21	-20	69	14	4	1	72	-1	2	54	-20	-4
23	F	25	1	84	1	1	62	2	44	1	95	-2	-4	70	2	32	2	100	-28	-9	85	1	-6	3	100	-14	-20	69	21	4	1	72	6	2	61	-13	-4
24	F	28	2	56	1	-34	20	2	9	2	67	-2	-32	42	-5	4	1	100	-7	-2	85	15	1	1	100	-7	1	55	21	4	1	79	6	9	61	-13	-18
25	F	37	2	63	-6	-34	27	-5	9	2	81	-2	-32	63	-5	4	2	93	-35	-9	78	-6	-6	2	89	-28	-13	69	0	4	1	93	-8	9	61	-6	-4
26	F	28	2	42	1	-41	20	-5	2	2	67	-9	-39	28	2	32	2	100	-28	-2	71	1	1	2	100	-35	-6	69	0	11	1	86	-1	2	47	-27	-18
27	F	27	2	56	1	-41	27	2	16	2	67	-2	-32	42	2	11	1	100	0	-9	85	15	-6	1	100	0	-6	69	21	4	1	93	-1	9	61	-20	-18
28	F	25	2	42	1	-41	20	2	2	2	67	-9	-39	42	2	11	1	93	-21	5	85	15	1	1	100	-7	-6	69	21	4	1	86	-1	2	61	-13	-11
29	F	24	2	56	1	-34	34	2	23	2	81	-2	-25	63	2	11	1	100	-7	-2	85	8	1	1	100	0	-13	69	21	11	2	65	-1	23	40	-6	-4
30	F	24	1	77	1	-6	62	9	44	1	88	-2	-11	63	2	32	1	93	-14	-2	85	8	8	1	96	-7	-20	62	21	4	1	93	-1	2	61	-6	-4
31	F	36	2	63	-6	-34	20	2	23	2	74	-2	-32	63	2	-3	2	86	-28	-9	71	1	1	2	89	-35	-13	62	0	11	1	72	-1	9	47	-20	-4
32	F	35	2	49	8	-41	20	2	16	2	53	-2	-39	28	2	18	2	93	-35	-2	71	1	-6	2	82	-21	-13	55	7	-3	1	93	-1	9	61	-13	-18
33	F	24	2	42	1	-34	20	-5	2	2	53	-2	-39	28	2	-10	2	86	-14	-9	78	-6	1	2	89	-14	-13	62	0	4	1	93	-1	9	61	-13	-11
34	F	26	2	56	1	-41	34	2	9	2	67	-2	-32	42	2	4	2	100	-21	-9	71	1	1	2	96	-28	-6	69	0	-3	1	93	-1	9	61	-20	-11
35	F	25	2	56	-6	-34	20	2	16	2	67	-16	-32	63	2	4	2	86	-35	-16	64	1	1	2	82	-28	-20	62	0	4	3	51	6	23	40	-13	-4
36	F	24	2	49	-6	-20	20	2	23	2	74	-2	-32	49	2	4	2	93	-28	-2	71	1	-6	1	96	0	-13	69	21	4	1	93	-1	9	54	-6	-4
37	F	26	3	63	1	-34	27	-5	30	2	67	-2	-18	35	-5	25	2	93	-28	-2	64	1	1	2	96	-21	1	69	0	4	1	93	-1	9	61	-13	-18
38	F	30	2	56	1	-41	20	2	23	2	67	-9	-25	63	2	11	2	93	-35	-2	78	1	1	2	89	-35	-6	62	0	4	1	93	-1	9	61	-20	-11
39	F	33	2	56	1	-34	20	2	9	2	74	-9	-32	49	2	-3	1	100	0	-9	85	15	-13	2	96	-14	-20	69	0	4	1	86	-1	2	54	-13	-11
40	F	37	2	56	-6	-34	20	2	2	2	74	-9	-32	42	2	-3	2	93	-28	-9	78	-6	-6	2	82	-21	-13	62	0	4	1	79	-1	2	47	-13	-4
41	F	38	2	49	1	-34	20	2	9	2	67	-9	-32	49	2	-3	2	93	-42	-2	78	-6	-6	2	75	-28	-13	48	-7	-3	1	93	-1	9	54	-20	-11
42	F	25	1	91	1	-6	62	9	37	1	95	-9	-4	70	2	18	1	100	-7	-2	85	15	1	1	100	0	-6	62	7	-3	2	65	6	30	33	1	3
43	F	26	1	84	-6	-6	62	9	44	1	95	-2	3	70	2	25	1	100	0	-9	85	15	-6	1	100	0	-6	69	21	-3	1	86	-1	9	61	-20	-11
44	F	23	2	49	-6	-34	20	2	2	2	67	-9	-32	49	-5	-10	2	86	-21	-9	71	-6	-6	3	89	-21	-6	62	14	-3	1	93	-1	9	54	-13	-11
45	F	27	2	49	1	-13	20	2	16	2	67	-9	-32	42	2	-3	2	100	-21	-9	78	1	1	2	100	-28	-6	69	0	-3	1	86	-1	2	54	-6	-11
46	M	27	1	84	-6	-13	55	9	37	1	88	-2	-11	56	2	18	2	86	-28	-2	57	1	1	3	89	-21	-6	62	21	-3	3	37	-1	16	40	-13	-11
47	F	29	1	91	-6	-6	48	2	30	1	95	-2	3	70	2	25	1	100	0	-2	85	8	1	1	100	0	1	62	21	-3	1	93	-1	9	61	-13	-18
48	F	27	3	49	-6	-34	41	9	37	2	67	-16	-25	42	-5	11	2	79	-21	-9	57	-6	1	2	89	-21	-13	69	0	-3	1	86	-1	9	54	-13	-4
49	F	37	2	42	-6	-20	27	-5	9	2	60	-9	-18	42	-5	-3	2	93	-28	-9	71	-6	1	3	89	-28	-13	62	7	-3	1	93	-1	9	54	-13	-11
50	F	31	2	56	-6	-34	41	2	2	2	74	-2	-25	56	2	4	2	86	-28	-2	78	1	1	2	89	-21	-6	62	0	-3	1	93	-1	2	54	-13	-11
51	F	23	2	56	-6	-13	41	2	30	2	74	-9	-25	63	2	11	1	93	-7	-2	85	8	1	2	96	-28	-6	69	0	4	1	86	-1	9	54	-13	-4
52	F	40	2	56	-6	-34	20	2	44	2	74	-9	-32	63	2	-10	2	93	-28	-2	64	1	1	2	89	-28	-13	62	7	4	2	58	6	30	26	-13	-4
53	F	27	1	84	1	-6	55	9	37	1	88	-2	-4	63	9	25	1	93	-7	-2	85	8	8	1	96	0	-6	69	21	-3	3	58	6	30	54	-6	-4
54	M	35	2	63	1	-41	41	2	30	2	74	-2	-25	49	2	11	2	86	-35	-2	71	-6	1	2	89	-35	-13	48	0	-3	1	86	-1	9	40	-13	-11
55	F	24	2	49	1	-34	34	2	9	3	81	-2	-39	56	2	18	2	100	-42	-2	71	-6	1	3	100	-28	-13	69	21	4	1	93	-1	2	47	-13	-25
56	F	26	2	42	1	-34	20	2	44	2	74	-2	-39	42	2	25	2	86	-28	-2	71	1	-6	2	89	-35	-13	55	0	4	3	58	13	30	40	-13	-11
57	M	29	2	49	1	-41	20	2	44	2	67	-9	-32	42	2	4	2	100	-35	5	71	-6	-6	2	100	-35	-13	62	-7	4	2	37	13	23	19	1	-4
58	F	28	1	84	-6	-6	55	9	37	1	95	-2	-4	63	9	32	1	100	-7	-2	78	15	1	1	100	0	-14	69	28	4	2	30	6	16	19	-6	10
59	F	29	2	42	1	-34	20	2	2	2	60	-9	-39	49	-5	18	2	100	-35	-9	78	1	1	2	96	-14	-13	69	0	4	1	65	-1	2	33	-6	-11
60	M	39	2	70	-13	-34	34	-5	30	2	88	-9	-18	49	9	18	2	93	-28	-2	78	-13	1	2	96	-21	-13	69	-7	4	1	71	-8	9	61	-20	-4
61	M	40	2	49	1	-41	48	2	30	2	60	-2	-39	28	-5	11	2	93	-28	-2	85	1	1	2	89	-21	-6	62	0	4	2	58	6	30	19	-6	-11
62	M	24	2	63	1	-27	48	2	30	2	67	-2	-32	42	-5	11	2	86	-28	-2	57	-6	1	2	96	-28	-6	55	0	4	3	58	6	23	47	-20	-4
63	M	25	1	84	8	-41	55	2	37	1	95	-23	-4	56	-5	25	1	100	-35	12	85	8	1	1	100	-21	8	69	14	4	2	65	-1	23	26	-13	-11
64	M	33	2	70	1	-41	20	2	2	2	67	-2	-39	42	2	32	2	100	-42	-2	85	1	-6	2	96	-35	-6	62	0	4	1	93	-1	2	61	-13	-4
65	M	32	2	56	1	-34	41	9	44	2	74	-2	-32	42	2	11	2	93	-42	-2	85	1	1	2	100	-35	-6	69	0	-3	3	65	-1	23	47	-27	-4
66	M	27	2	49	-6	-34	20	-5	16	2	67	-9	-32	35	-5	-3	2	85	-27	1	65	0	-2	2	89	-28	-6	62	-7	-3	1	58	-1	2	40	-13	-11
67	M	41	2	56	1	-20	20	2	44	2	88	-2	-11	63	2	18	2	93	-14	-2	71	1	1	2	96	-14	-20	62	7	4	1	65	-1	2	61	1	-4
68	F	27	1	84	1	1	48	2	23	1	88	-2	3	56	2	32	1	100	-7	-16	78	15	1	1	100	0	-13	69	21	4	1	86	-1	2	61	-20	-18
69	M	25	2	42	1	-34	20	-5	2	2	60	-2	-32	35	-5	-3	2	100	-42	5	57	1	-6	2	89	-28	-13	48	0	4	1	79	-1	2	61	-20	-11
70	F	30	2	42	1	-20	20	2	9	2	53	-2	-25	42	2	4	2	93	-21	5	71	-6	1	2	89	-28	-6	62	0	4	1	86	-1	2	47	-13	-4
71	F	23	1	84	-6	-13	62	2	23	2	88	-9	-18	70	2	11	2	100	-35	-2	78	-6	1	2	96	-14	-20	69	0	4	1	86	-1	2	68	-13	-18
72	M	26	2	49	1	-27	20	2	2	3	74	-9	-18	42	-5	18	2	79	-28	-9	57	1	1	2	82	-28	-6	34	7	-3	1	93	-1	9	54	-20	-11
73	M	33	1	84	1	-13	55	2	44	1	95	-2	-4	56	2	32	3	100	-21	12	78	15	-6	1	100	0	-27	55	28	4	2	44	13	16	26	-6	3
74	M	29	2	49	1	-27	20	-5	2	2	53	-2	-32	28	-5	-10	2	100	-42	12	64	-6	-6	2	96	-21	-20	55	7	-3	2	44	6	30	26	-6	10
75	F	24	2	49	1	-34	20	2	16	2	60	-2	-32	35	-5	-3	2	86	-21	-2	50	1	1	3	82	-28	-6	41	14	4	2	65	6	9	33	-6	-4
76	M	38	2	63	1	-41	20	9	9	2	74	-2	-32	35	2	11	2	86	-42	-2	64	1	1	2	68	-35	-6	27	21	4	1	93	-1	2	40	-27	-11
77	F	30	2	49	1	-20	27	2	16	2	67	-2	-25	56	2	-10	2	93	-28	-2	78	1	1	2	89	-28	-6	69	0	4	1	93	-1	9	61	-6	-4
78	F	35	2	56	1	-27	34	2	37	2	67	-2	-32	49	2	4	2	93	-28	-2	71	1	1	2	82	-35	-6	48	0	4	1	79	-1	2	54	-20	-4
79	F	26	2	42	1	-34	34	9	23	2	67	-2	-32	56	1	4	2	93	-14	-2	78	8	8	1	96	-7	-6	62	14	4	3	58	6	16	33	-6	-4
80	M	29	2	49	1	-34	27	2	16	2	67	-2	-39	35	2	18	2	86	-35	-2	57	-6	1	2	89	-28	-6	48	0	4	3	37	6	16	33	1	-4
81	M	39	1	84	1	-13	62	2	44	3	88	-2	-18	49	2	32	2	86	-21	-9	57	1	-13	2	82	-35	-13	55	7	4	3	51	6	9	26	-13	-4
82	M	42	2	42	1	-34	20	-5	2	2	67	-16	-39	28	-12	-3	2	93	-42	-16	64	-6	-6	2	89	-35	-6	34	0	-10	3	44	-1	23	19	-13	10
83	M	23	1	77	1	-27	41	9	37	1	88	-2	-32	56	9	32	2	93	-35	-2	71	-6	1	1	96	-21	-6	55	21	-3	3	37	6	23	47	-13	-4
84	M	40	2	56	8	-34	34	2	9	2	81	-9	-25	56	2	4	2	100	-42	5	71	-6	1	2	100	-35	-6	62	0	4	3	65	-1	23	40	-13	-11
85	M	51	2	70	1	-41	34	9	44	2	81	-9	-39	70	2	-3	2	86	-42	-9	64	-6	-6	3	89	-21	-20	55	7	-3	3	44	27	16	26	-6	-4
86	M	25	1	84	1	-20	55	2	44	3	81	-2	-11	56	2	32	3	93	-14	-2	85	15	-6	1	100	0	-13	69	21	4	2	44	13	23	19	1	-4
87	M	45	3	49	1	-34	34	2	37	2	74	-9	-39	49	-5	-3	2	86	-28	-2	71	-6	1	3	89	-28	-20	55	14	-3	1	79	-1	2	40	-6	-11
88	M	21	1	84	8	-27	62	2	44	1	95	-2	-4	63	2	32	1	93	-7	-2	71	8	-6	1	100	-7	1	62	28	-17	2	37	-1	16	19	-20	-4
89	M	22	2	63	1	-34	20	2	2	2	60	-2	-32	28	2	-10	2	79	-21	-2	64	-6	8	3	75	-28	-20	34	21	-3	3	51	6	16	26	-20	-18
90	M	22	1	84	1	-6	62	9	30	1	81	5	3	63	2	32	2	93	-28	-2	71	1	1	2	100	-28	-27	69	0	-3	1	93	-1	9	47	-20	-25
